# Supplementary material for: Programming and Reprogramming the Viscoelasticity and Magnetic Response of Magnetoactive Thermoplastic Elastomers
Source: Polymers (Basel). 2023 Dec 3;15(23):4607. doi: 10.3390/polym15234607 (PMC10708547; doi:10.3390/polym15234607)
Supplement: Supplementary file 1 [file polymers-15-04607-s001.zip]

Archive with 1 entries (1 files):
- polymers-2725826-supplementary.pdf
